# Supplementary material for: Emerging roles of the RNA modifications N6-methyladenosine and adenosine-to-inosine in cardiovascular diseases
Source: Mol Ther Nucleic Acids. 2022 Jul 20;29:426–61. doi: 10.1016/j.omtn.2022.07.018 (PMC9366019; doi:10.1016/j.omtn.2022.07.018)
Supplement: Data S1. Tables S1–S3 [file mmc2.xlsx]

## Sheet: Table S1
	Table S1 Summary of observational study results assessing m6A and its core regulators in cardiovascular physiology and diseases
	Methods	Enzymes	Level	m6A	Effect ''	Central results	Reference		Rough methodological classification:
	EMBRYONIC HEART, CARDIOMYOCYTE DIFFERENTIATION								*** interventional study with experimental evidence either in vivo or with multiple lines in vitro
	*	METTL3, METTL14, METTL16			Uncertain	Compared to aorta and pulmonary trunk in E15 mice, m6A methyltransferases are overexpressed in the atria; METTL16 up to 3.76 – 2.44-fold; HDAC inhibitors upregulate METTL3 and METTL14	Arcidiacono et al.159		* mainly observational study with direct samples from the target tissue or organ, possibly few interventional methods in vitro
	*	YTHDF1, YTHDF3		n/a	Uncertain	YTHDF3 is suggested to inhibit cell differentiation partially through suppression of YTHDF1 in ESC-derived cardiomyocytes via a mechanism unrelated to an established regulation pathway including Nanog, Sox2 and Pou5f1	Wang et al.160
	o	METTL3, METTL14			Uncertain	In differentiating mESCs; METTL3 and METTL14 levels enriched in α-actinin(+) cardiomyocytes; METTL16 upregulated	Arcidiacono et al.159		o associative/phenotypic study with indirect samples (such as blood), no used interventional methods
	POSTPARTUM CARDIAC DEVELOPMENT, REGENERATION								The degree of certainty for summarized potential therapeutic effect:
	***	YTHDF1, ALKBH5			Adverse	Decreased expression during P1–P7; knockdown or overexpression of ALKBH5 reduced or increased, respectively, YTHDF1 level via Ythdf1 mRNA m6A methylation promoting degradation, and thus inhibiting cardiac regeneration	Han et al.54		high (experimental evidence in vivo)
	***	METTL3 miR-143-3p			Adverse Adverse	METTL3 upregulates during P0–P7, heterozygous knockout of METTL3 and knockdown in vitro revealed via METTL3 a m6A-dependently promoted miR-143-3p maturation, thus downregulating regenerative Yap/YAP and Ctnnd/CTNND	Gong et al.140		† intermediate (experimental evidence in vitro)
	***	ALKBH5, YTHDF1			Beneficial	After P1 apex resection; ALKBH5, via m6A demethylation, upregulate YTHDF1 and YAP; Alkbh5-/- block regeneration	Han et al.54		†† light (associative/phenotype evidence)
	***	FTO miR-133a			Beneficial† Adverse†	P1 onwards the function of cardiac miR-133a is enhanced via binding with IGF2BP2-AGO2, which consequently targets 3-UTRs of m6A-mRNAs (i.e. Cdc42), thus reducing cardiomyocyte proliferation (further inhibited by FTO silencing)	Qian et al.124
	*	METTL3			Adverse††	In rats P0–P7; 1 553 hypomethylated and 84 hypermethylated m6A peaks; 8 differentially m6A-regulated hub genes	Yang et al.55
	*	METTL3			Adverse††	In a mice P1–P7–P28 sequence, the myocardial m6A peaks rised peaking at P7; hypomethylation prevailed P7 onwards	Yang et al.165
	AGING HEART
	*	METTL3		n/a	Uncertain	2 months vs 27 months old mice; METTL14 remained unchanged	Arcidiacono et al.159
	*	multiple			Uncertain	2-3 months vs 20-24 months old female mice; (METLL3, METT14, WTAP, ALKBH5, FTO unchanged)	Su et al.138
	CARDIAC HYPERTROPHY
	***	YTHDF2 YTHDF1, YTHDF3		n/a	Beneficial	Hypertrophic cardiomyocytes (ISO / PHE) enhance Ythdf2 stability; YTHDF2 interactome unaltered; YTHDF2 degrades Myh7 via m6A; TAC (4 weeks) YTHDF2 binding with Ythdf2 mRNA promotes degradation (negative feedback)	Xu et al.125
	***	YTHDF2			Adverse	Yhdf2 mRNA and lncRNA MIAT upregulated in mice after TAC hypertrophy; in AngII-hypertrophied rat H9c2 cells Ythdf2, YTHDF2, and lncRNA MIAT upregulate, m6A-modified lncRNA MIAT binds Ythdf2 and acts its positive upstream regulator to ultimately aggravate hypertrophy by downregulating CPT-1a via a YTHDF2-mediated m6A dependent Cpt-1a mRNA degradation	Yang et al.129
	***	METTL3			Adverse	In mice pressure overload (TAC) model and AngII-stressed cardiomyocytes, maslinic acid conveys anti-hypertrophic effects and downregulates METTL3 expression; concurrent METTL3 overexpression counteracts maslinic acid-induced changes in vivo	Fang et al.128
	***	METTL3		n/a	Adverse	USP12 identifies as a major pro-hypertrophic deubiquitinating enzyme by upregulating METTL3 via deubiquitination-dependent stabilization and p300 binding to ultimately activate METTL3 transcription and promote pathologic hypertrophy	Lu et al.126
	***	CHAPIR		n/a	Adverse	Novel piRNA CHAPIR upregulates PARP10 via blocking METTL3-mediated m6A methylation of Parp10, PARP10 enhances mono-ADP-ribosylation of GSK3β to accumulate NFATC4 and to promote pathologic hypertrophy	Gao et al.123
	***	ALKBH5			Adverse	Tansihinone IIA inhibited TAC-induced mice myocardial hypertrophy. As evaluated in AngII-stressed and Tansihinone IIA-treated rat H9c2 cardiomyocytes, the mechanism was suggested to operate via ALKBH5 downregulation repressing Galectin-3 expression via respective mRNA m6A hypohypomethylation	Zhang et al.141
	***	n/a	n/a		Adverse†	Map/3k14, -3k6, -4k5, and selected 12 other mRNAs increase m6A after serum-induced cardiomyocyte hypertrophy; the role of METTL3 to promote hypertrophy established for the first time in vivo and in vitro	Dorn et al.120
	***	FTO		n/a	Adverse†	Upregulated in leptin hypertrophy in cardiomyocyte nuclei via JAK/STAT3-dependent CUX1 upregulation	Gan et al.118
	***	n/a	n/a	n/a	n/a	Among 139 cardiac miRNAs, only miR-133a harbors an inverse m6A motif, and its binding increases via AGO2-IGF2BP2 complexing if target RNAs pose m6A; miR-133a FTO-dependently inhibits hypertrophy and CM proliferation in vitro	Qian et al.124
	*	METTL3			Adverse†	122 differentially m6A-methylated mRNAs, also hypermethylated Myl2 mRNA, with enhanced translation after 2d of TAC	Kmietczyk et al.121
	*	n/a	n/a	n/a	Uncertain	1638 differentially m6A-methylated (217 expressed) mRNAs, indicate m6A as a key regulator of translation in hypertrophy	Berulava et al.122
	CARDIAC ISCHEMIA / HYPOXIA
	***	FTO			Adverse	Peri-infarction restricted long-standing increase in mRNA m6A alongside reduced FTO (mouse) and temporary (1 week postinfarction) reduction in METTL3, METTL4, METTL14, WTAP and ALKBH5 expressions	Mathiyalagan et al.107
	***	ALKBH5		n/a	Adverse	5 days after induced MI (P7 -> P12; permanent LAD ligation)	Han et al.54
	***	WTAP, METTL3,-14			Beneficial	WTAP identified to promote H/R and I/R injury by upregulating ATF4 via Atf4 m6A	Wang et al.136
	***	METTL14			Beneficial	In H2O2 exposed P1-P3 mice cardiomyocytes and mice with I/R injury. Mettl14+/- mice presented with larger infarcts, aggravated dysfunction and stimulated LDH release, all conversed with METTL14 overexpression. METTL14 silencing devitalized untreated cariomyocytes, effects further aggravated with H2O2 and reversed with METTL14 overexpression.	Pang et al.143
	***	METTL3			Adverse	During MI and concurrent myocardial injection of ex vivo harvested endotheliocytes; endotheliocyte METTL3 upregulated due to hypoxia-driven degradation of KDM5A and consequent activation of H3K4me3-mediated Mettl3 transcription and translation. METTL3 m6A-dependently via HNRNPA2B1 promoted pri-miR-503 maturation, which loaded to EVs and fused to ischemic cardiomyocytes suppressing PGC-1β and SIRT…	Sun et al.148
	***	METTL3			Adverse	METTL3 promotes cardiomyocyte pyroptosis in rat MI/R-injury in vivo, and suggested to opreate, as evaluated with rat H9c2 cells' oxygen-glucose deprivation, via a m6A-dependent DGCR8-mediated pri-miR-143-3p maturation ultimately inducing PRKCE suppression. METTL3 knockdown attenuated MI/R-injury in vivo.	Wang et al.142
	***	METTL3		n/a	Adverse	In human tissue bank MI samples, rat and mouse heart samples 1 week after MI and hypoxia-stressed NRCMs and AC16 cells; functional studies unveiled METTL3 to convey cardioprotection likely via enhanced pri-miR-17-3p maturation and consequently enhanced cardiomyocyte proliferative markers, reduced apoptosis, firbrosis, hypertrophy, and functional deterioration	Zhao et al.147
	***	METTL3			Adverse†	In hyperacute human (7h) MI, mouse H/R, and I/R; limits autophagy via repression of TFEB by Tfeb-m6A-HNRNPD axis	Su et al.138
	***	METTL3, METTL14			Beneficial†	Upregulate METTL3 and METTL14 after HPC (H9c2) / IPC (rat) protecting cardiomyocytes from apoptosis; H2O2 or I/R injury downregulates METTL3 and METTL14 that is partially counteracted by HPC / IPC via lncRNA H19 m6A-methylation	Su et al.137
	***	METTL3 FTO	( )		Uncertain Uncertain	While after I/R injury METTL3 downregulates in both young and old mice myocardium, FTO reduces only significantly in the old; identifies Pten and Bax transcripts as putative METTL3 downstream targets for H/R injury	Su et al.138
	***	FTO			Adverse†	In H/R and HF, FTO-dependent lncRNA Mhrt m6A-hypermethylation induces CM apoptosis via Mhrt downregulation	Shen et al.135
	*	FTO			Adverse†	In I/R-injured mice heart and H/R-injured primary mice ventricular myocytes, FTO downregulates; FTO overexpression revealed therapeutic in vitro via blunted apoptosis and inflammation likely via Yap1 m6A-demethylation-dependent YAP1 upregulation	Ke et al.145
	*	METTL3			Uncertain	In rats with permanent LAD ligation-induced MI, 276 upregulated and 291 downregulated m6A peaks, of which 26 hypermethylated and downregulated. Bioinformatic analyses pinpointed Hadh, Kcnn1, and Tet1 as candidate hub mRNAs related to myocardial apoptosis and angiogenesis	Zhang et al.111
	*	NCBP3			Uncertain	A hypoxia-induced and cardiomyocyte-enriched NCBP3 upregulation was identified and noted to occupy the 5'UTRs of 85 distinct mRNAs in human cardiomyocytes with a 87,6% congruency to a differentially expressed hypoxic cardiomyocyte translatome transcripts as compared to transcriptome. NCBP3 recruits METTL3, promoting the bound mRNA m6A methylation, and eIF4A2 to initiate their translation, includi…	Ye et al.144
	*	WTAP YTHDF3,FTO,ZC3H13		n/a	Uncertain	Identifies three epitranscriptomically distinct molecular subtypes for the first time in human infarction myocardium and WTAP as a consistently upregulated m6A regulating writer subunit	Shi et al.133
	*	n/a	n/a		Uncertain	4 and 8 weeks after MI cardiac m6A rise; concomitant rise in blood total RNA m6A noticeable at 8 weeks	Chang et al.139
	CARDIAC FIBROSIS
	***	METTL3		n/a	Adverse	After MI METTL3 is overexpressed in the scar; overexpression / knockdown increased / reduced fibrosis	Li et al.60
	***	FTO			Adverse	In murine diabetic cardiomyopathy FTO overexpression reduced fibrosis and enhanced contractility	Ju et al.127
	***	FTO		n/a	Adverse	In AngII-treated CFs circCELF1 + FTO downregulate, inducing DKK2 mRNA m6A hypermethylation enhancing its miR-636 mediated degradation, downregulation of the protein, and ultimately propagation of the profibrotic phenotype. The therapeutic effect was confirmed by DKK2 and miR-636 antagomir OE during MI. circCELF upregulated FTO in CFs.	Li et al.149
	HEART FAILURE, DILATIVE CARDIOMYOPATHY
	***	YTHDC1	n/a	n/a	Uncertain	YTHDC1-mediated m6A-depenedent splicing was suggested to keep the Titin N2B / N2BA isoform ratio at bay, conditional YTHDC1-KO induced spontaneous dilative cardiomyopathy	Gao et al.150
	***	n/a	n/a	n/a	Uncertain	In mice, 1215 alterably m6A-methylated (174 expressed) mRNAs enriching in polysomes (no correlation in sham) indicating m6A as a regulator of translation in HF; FTO knockout induce HF after sustained TAC	Berulava et al.122
	*	FTO, WTAP METTL4, -14			Adverse† Uncertain	FTO downregulated in the post mortem clinical cardiomyopathy samples, primary localizes to the cardiomyocytes in the healthy heart specimens	Mathiyalagan et al.107
	*	METTL3, METTL14, WTAP, FTO			Uncertain	1595 differentially m6A-methylated (331 expressed) mRNAs associating with, for example, transcription, cardiogenesis, β-catenin and calmodulin binding in dilative cardiomyopathy samples	Kmietczyk et al.121
	*	METTL3 / FTO	/		Uncertain	Identification of 11 and 38 conserved (rat - human) alterably methylated mRNAs during baseline and HF	Hinger et al.131
	*	YTHDF2		n/a	Uncertain	Left ventricles suffering dilative cardiomyopathy (LVEF < 25%); YTHDF1 and YTHDF3 levels unaltered	Xu et al.125
	*	FTO			Uncertain	In a HFpEF mice 661 unique m6A-peaks associating to, e.g., PI3K-Akt signaling and protein folding	Zhang et al.151
	o	Multiple			Uncertain	PBMCs of patients with HFpEF (METTL3, METTL4, FTO KIAA1429, YTHDF2 upregulated)	Zhang et al.151
	METABOLIC CARDIOMYOPATHY
	***	FTO			Adverse	In a mice diabetic cardiomyopathy 295 hypermethylated and 689 hypomethylated m6A sites were associated with fibrosis, hypertrophy and energy metabolism; FTO overexpression improved cardiac function, reduced fibrosis and hypertrophy	Ju et al.127
	***	METTL14, METTL3		n/a	Adverse	In streptozotocin-induced rat diabetic cardiomyopathy, high-glucose-treated hyperosmolar NRVMs, and H9c2 cells, METTL14 is downregulated and overexpression enhance cardiac function and reduce pyroptosis in vivo, the effects are reversed with concurrent lncRNA TINCR overepression; mechanistically, METTL14 downregulated TINCR in a m6A-depenedent and YTHDF2-related manner to inhibit Nlrp3 and NLRP3 …	Meng et al.152
	***	ALKBH5			Adverse†	ALKBH5 is upregulated in mice with streptozotocin-induced diabetic cardiomyopathy, and high-glucose-treated normo-osmolar neonatal mice cardiomyocytes; ALKBH5 overexpression demethylated Foxo3, upregulated FOXO3 and slightly downregulated YTHDF2; FOXO3 stimulated circRNA CDR1as transcription to promote apoptosis via activation of Hippo signaling pathway	Shao et al.153
	***	ALKBH5, METTL3 FTO, METTL14			Uncertain	In hyperlipidemia-induced metabolic cardiomyopathy and in palmitic acid-induced cardiomyocyte inflammation, a LuHui derivative monomer, binding specifically to FTO's catalytic pocket to inhibit its function, was revealed to downregulate CD36 via blocked CD36 mRNA m6A hypomethylation to ultimately blunt IL-6 and TNF-α expression.	Yu et al.154
	*	METTL3 FTO			Uncertain	In high-fat diet mice, cardiac total RNA m6A content increases alongside upregulated METTL3 and downregulated FTO; ALKBH5, YTHDF1-3, YTHDC1-2 were stably expressed; intermittent fasting blunted the effects and reduced lipid deposition and apoptosis	Xu et al.155
	CARDIOTOXICITY
	***	METTL3 ALKBH5, FTO,METTL14		n/a	Adverse†	In a cyclophosphamide-treated hESCs-CMs and NRCMs METTL3 upregulation downregulated JPH2, a bridge protein in sarcoplasmic reticulum required for normal excitation-contraction coupling, via JHP2 m6A mRNA hypermethylation	Zhu et al.
	***	METTL14			Adverse†	Doxorubicin-treatment induced in AC16 and NRCMs METTL14 upregulation, inducing m6A methylation in lncRNA KCNQ1OT1. IGF2BP1-mediated m6A-depenedent KCNQ1OT1 stabilization enhanced miR-7-5p sponging inducing TFRC upregulation, iron accumuluation, and ultimately increased ferroptosis	Zhuang et al.
	MONOCYTE / MACROPHAGE INFLAMMATION, FOAM CELLS
	***	FTO		n/a	Adverse	In oxLDL-treated macrophages, forced FTO expression inhibited foam cells, promoted cholesterol efflux via AMPKα and ABCA1/-G1 upregulation, downregulated CD36 in part via PPARγ suppression, and suppressed maturation of IL-1β	Mo et al.94
	***	METTL3, METTL14, YTHDF2			Adverse†	While circ_0029589 is downregulated in blood macrophages in acute coronary syndrome, its m6A level rises; proposes IRF-1 as a mediator of macrophage pyroptosis via METTL3-m6A mediated inhibition of hsa_circ_0029589	Guo et al.99
	***	METTL3		n/a	Adverse†	In oxLDL inflamed monocytes METTL3 upregulation in concert with YTHDF2 deposits m6A and degrades PGC-1α to inhibit PGC-1α and mitochondrial CYCS and NDUFC2, thus upregulating ROS and cytokines	Zhang et al.100
	*	METTL3, METTL14			Adverse	In MEHP-incubated macrophages impaired cholesterol efflux via Sr-b1 hypomethylation and SR-B1 downregulation	Park et al.318
	ATHEROSCLEROSIS (ARTERIOSCLEROSIS)
	***	METTL3			Adverse	Endothelial oscillatory shear upregulate METTL3, induce NF-kB, via YTHDF1-(m6A-NLRP1) upregulate NLRP1, and via YTHDF2-(m6A-KLF4) downregulate KLF4 to ultimately promote atherosclerosis; validated with METTL3 silencing in vivo	Chien et al.92
	***	METTL3			Adverse	HUVEC and mAEC oscillatory stimulus induced METTL3 downregulation, which was consequently revealed to induce EGFR mRNA m6A hypomethylation mediated EGFR upregulation, which was linked with promoted atherosclerosis in vitro and in vivo	Li et al.95
	***	METTL3			Adverse	METTL3 upregulates in oxLDL-HUVECs and its knockdown inhibited proliferation, migration, and tube formation, and blunted atherosclerosis angiogenesis in vivo. METTL3 upregulated JAK2/STAT3 via IGF2BP1 binding to JAK2 m6A	Dong et al.97
	***	METTL14			Adverse	In TNFα-inflamed endothelium and mouse atherosclerotic plaques; METTL14 promotes endothelial expression of VCAM-1 and ICAM-1 via FOXO1-m6A-mRNA methylation; Mettl14+/- in Apoe-/- mice with western diet unveil atheroprotective	Jian et al.90
	***	FTO	n/a	n/a	Beneficial	Attenuated atherosclerotic lesions in aortas en face, and in aortic roots in only male Apoe-/- FTO overexpressing mice	Mo et al.94
	***	METTL14			Adverse†	Endothelial METTL14 in human cerebrovascular atherogenic plaques promotes maturation of angiogenic miR-19; METTL14 interacts with DGCR8 in a m6A-dependent manner to modulate miRNA processing	Zhang et al.91
	*	METTL14			Adverse†	Calcific arteries contain increased m6A and METTL14, which also drives differentiation of VSMCs to osteoblasts in vitro and via m6A-mediated mRNA degradation reduces vasculoprotective KLOTHO mRNA expression	Chen et al.101
	o	Multiple			Uncertain	Carotid artery plaques from central plaque areas ('extensive') and border areas ('nascent') with varying expression of multiple m6A modifying enzymes (METTL3, METTL4, METTL5, METTL14, ZCCHC4, FTO, WTAP, YTHDF1, YTHDF2, YTHDF3)	Quiles-Jiménez et al.72
	ANGIOGENESIS, ARTERIOVENOUS MALFORMATIONS
	***	METTL3			Beneficial	In hypoxic HUVECs and retinas, METTL3's proangiogenic role acts via enhancing the translation of Wnt signaling proteins in a LRP6 and DVL1 mRNA stability promoting manner through YTHDF1 m6A binding	Yao et al.57
	***	METTL3			Beneficial†	In oxLDL-HUVECs, in which METTL3 silencing blunted the increased tube formation (12h) and migratory potential (24h) as well as blunted angiogenesis in in chick embryo chorioallantoic membrane assay, which was rescued by JAK2 pcDNA co-administration. In oxLDL-HUVECs METTL3 upregulated JAK2/STAT3 via IGF2BP1 binding to JAK2 m6A	Dong et al.97
	***	FTO			Adverse	In corneal neovascularization and H2O2-HUVECs, rising FTO expression unveils responsible for endothelial dysfunction and pathologic ocular angiogenesis via putative FAK mRNA-m6A-YTHDF2-dependent mechanism	Shan et al.58
	***	ALKBH5			Adverse	ALKBH5 demonstrated as inhibitor of ischemic angiogenesis due to destabilization of Wnt5a mRNA via m6A	Zhao et al.104
	***	METTL3		n/a	Adverse†	Downregulated in AVMs; HUVEC METTL3 knockout inhibits tube formation via activated Notch signaling via DTX3L mRNA - m6A - IGF2BPs-dependent repression of Notch E3 ligase.	Wang et al.106
	***	WTAP		n/a	Adverse†	DSP expression reduced in AVMs, WTAP knockdown via m6A inhibits HUVECs' tube formation by degrading DSP mRNA	Wang et al.105
	*	ALKBH5			Beneficial†	In LPS and hypoxia treated HUVECs and HMVEs. Upregulation unveiled an angiogenesis-sustaining mechanism by maintaining SPHK1 via reducing SPHK1 mRNA m6A methylation and preserve both eNOS and Akt phosphorylation	Kumari et al.109
	SYSTEMIC HYPERTENSION
	***	FTO1		n/a1	Adverse1	Identified a novel pathway regulating vascular tone: FTO overexpressed in obese human and murine arteries, endothelial FTO knockout preserves vascular tone, blood pressure, and insulin resistance via, possibly through m6A-methylation, upregulating L-Pgds mRNA and L-PGDS to produce prostaglandin D2; FTO knockdown in human arteris ex vivo improve vascular tone	Krüger et al.117
	*	n/a	n/a		Uncertain	Maps a lanscape of m6A distribution (CDS, 5'UTR, 3'UTR) in spontaneously hypertensive rat pericytes	Wu et al.115
	o	m6A-SNPs			Uncertain	Affect (rs9847953, rs197922) the m6A regulating machinery and blood pressure regulation	Mo et al.113
	PULMONARY HYPERTENSION
	***	YTHDF1			Adverse	METTL3-dependently YTHDF1 recognized and enhancd m6A-modified MAGED1 mRNA translation promoting, partially through inhibiting PCNA, a hypertensive phenotype in hypoxic PASMCs and PH development in vivo	Hu et al.80
	***	METTL14			Adverse	Epigenetic and epitranscriptomic regulators SETD2 and METTL14, respectively, upregulated in hypoxic PAH-derived PASMCs, METTL14 expression and hypertensive phenotype attenuate via smooth muscle cell specific SETD2 knockout	Zhou et al.76
	***	METTL3			Adverse†	METTL3 upregulation associated with Pten mRNA m6A-hypermethylation, YTHDF2-dependent Pten degradation, consequent PTEN downregulation, and ultimately PASMCs overproliferation	Qin et al.75
	*	METTL3, YTHDF1 ALKBH5, FTO			Uncertain	While rat monocrotaline PH model's small pulmonary arteries exhibited upregulated METTL3 and YTHDF1, ALKBH5 and FTO were downregulated; VIRMA, WTAP, YTHDC1-2 and IGF2BP1-3 in total lung tissue remained unaltered	Zeng et al.78
	*	n/a	n/a		Uncertain	In several circRNAs (circXpo6 & circTmtc3) predicted further to affect circRNA-miRNA-mRNA interactions	Su et al.74
	*	METTL3, -14, FTO, ALKBH5			Uncertain	In P1 rat pups, 7 465 altered m6A-peaks after 2 weeks of hypoxia induced hypertension associating with respiratory development	Xu et al.77
	PULMONARY MICROVASCULAR DYSFUNCTION, COPD
	*	METTL16			Adverse†	While in rat lungs with PM2.5-induced (motorcycle exhaust) COPD and vascular injury METTL16 enriches to in situ endotheliocytes (CD31+), other m6A regulators (METTL3, FTO, ALKBH5, YTHDF1-3) remained stable. METTL16 upregulation in PMVECs was found maladaptive as its knockdown increased tube formation, and decreased endotheliocyte apoptosis and permeability. Based on 40 hypermethylated and downreg…	Guo et al.81
	AORTIC VALVE CALCIFICATION
	***	METTL3			Adverse†	METTL3 pregulated in human calcific aortic valves; METTL3 promotes the osteogenic phenoconversion of human aortic valve interstitial cells via TWIST1 - m6A - YTHDF2 -dependent TWIST1 inhibition	Zhou et al.157
	ABDOMINAL AORTIC ANEURYSM, AORTIC DISSECTION
	***	METTL3, METTL14			Adverse	METTL3 promoted via m6A pri-miR-34a maturation via DGCR8, which inhibited SIRT1 and aggravated AAA growth in vivo	Zhong et al.86
	***	ALKBH5 KIAA1429			Adverse Adverse	In clinical AD samples, ALKBH5 up and KIAA1429 downregulated; in AngII-infused mice, while ALKBH5 blocks HASMC proliferation, promote HAEC apoptosis and AD progression, KIAA1429 acts the opposite and enhances pri-miR-143-3p maturation via m6A and DGCR8, ALKBH5 hinders such maturation; miR-143-3p targets DDX6 to enhance AD progression	Wang et al.88
	***	FTO		n/a	Adverse†	FTO upregulated KLF5 via KLF5 mRNA m6A demethylation and p-GSK-3β, thus putatively promoting adverse VSMC phenoconversion; high FTO associates with high D-dimer, BMI and hypertriglyceridemia in ADA patients	Ma et al.87
	*	RBM15 METTL14,HNRNPC			Uncertain Uncertain	Low METTL14 linked with high risk of AAA rupture, WBC and CRP; provides lncRNA-miRNA-mRNA interaction networks for METTL14, RBM15 and HNRNPC, which also linked differently with infiltrating WBCs	Li et al.84
	*	FTO METTL3,-14, ALKBH5			Uncertain	m6A levels in the aneurysm associate with rupture risk (OR 1,37; CI 95% 1,007-1,870) and comorbid iliac aneurysm (OR 1.24; CI 95% 1.02-1.50); a first report of m6A in human AAA; YTHDF2 and YTHDF3 levels were upregulated	He et al.82
	*	METTL14 / FTO METTL3,YTHDF1,-3	/		Uncertain Uncertain	195 differentially m6A-methylated sites, of which most both within coding genes and hypomethylated (144 vs 35), hypermethylated link with extracellular fibril organization and hypomethylated with cell death	Zhou et al.83
	o	n/a	n/a	n/a	Uncertain	Identified 7 m6A-SNPs, a single m7G-SNP and one A-to-I -associated SNP for human coronary artery dissection	Chai et al.85

## Sheet: Table S2
	Table S2 Summary of observational and interventional discoveries regarding A-to-I editing in cardiovascular physiology and diseases
	Methods	Enzymes	Level	A–to–I	Effect	Central results	Reference		Rough methodological classification:
	CARDIOGENESIS, POSTPARTUM CARDIAC DEVELOPMENT								*** interventional study with experimental evidence either in vivo or with multiple lines in vitro
	*	ADAR1		n/a	Adverse	Murine cardiomyocyte-enriched ADAR1 knockout (Nkx2.5-Cre) induces absolute embryonic lethality; noted upregulation of apoptotic genes, reduced cardiomyocyte proliferation and trabecular compaction	Moore et al.161		* mainly observational study with direct samples from the target tissue or organ, possibly few interventional methods in vitro
	*	ADAR1		n/a	Adverse	No live mice born, widespread apoptosis with highest levels in the heart, liver, and vertebra	Wang et al.163		o associative/phenotypic study with indirect samples (such as blood), no used interventional methods
	*	ADAR1 ADAR2, ADAR3			Uncertain	(1) Postulates a role for ADAR3 in cardiogenesis, (2) editing of Flna mRNA and two non-coding (Card11 & Rbbp9) RNAs rises in adult heart; (3) ADAR1 seems to be strictly regulated in hESCs as ADAR1p110 overexpression could not be achieved via two distinct transfection methods	Shtrichman et al.171
	CONGENITAL HEART DISEASES								The degree of certainty for summarized potential therapeutic effect:
	*	ADAR2			Uncertain	Editing of intronic loci in blood MED13 pre-mRNA increases concurrent with hypoxemia and central cyanosis in children	Borik et al.158		high (experimental evidence in vivo)
	*	ADAR1 ADAR2			Uncertain	In children with congenital heart defects, blood ADAR1 upregulated, ADAR2 downregulated; ASD and VSD myocardium overexpress ADAR1, and downregulate ADAR2; Adar2-/- mice heart downregulate 13 miRNAs (miR-29b most)	Altaf et al.132		† intermediate (experimental evidence in vitro)
	CARDIAC REGENERATION, CARDIOMYOCYTE PROLIFERATION								†† light (associative/phenotype evidence)
	***	ADAR2			Beneficial	In neonatal rat cardiomyocytes, while proliferative markers (Ki67+, EdU+) upregulate, the markers of apoptosis (Bax/ Bcl2, cleaved-caspase 3/caspase 3) downregulate via editing-dependent inhibition of miR-34a maturation and consequent upregulation of Cyclin D1, Sirtuin 1, and Bcl2.	Wu et al.146
	*	ADAR1 ADAR2			Uncertain	During newt (Notophthalmus viridescens) heart regeneration, while ADAR2 mRNA editing and expression persistently reduce, ADAR1 transiently upregulates 21d after insult; ADAR1 nucleocytoplasmic shuttling rises (expression unaltered)	Witman et al.164
	PHYSIOLOGIC CARDIAC HYPERTROPHY
	***	ADAR2 ADAR1		n/a	Uncertain	In a mouse model of swimming-induced physiological hypertorphy, the myocardial Adar2 and ADAR2 expression were upregulated but without functional effect on the hypertrophy when either overexpressed or silenced in vivo.	Wu et al.146
	PATHOLOGIC CARDIAC HYPERTROPHY, HEART FAILURE
	***	ADAR1		n/a	Adverse	An adult-onset murine tamoxifen-inducible cardiac-specific (αMHC) ADAR1 knockout induces hypertrophy, severe HF and cardiomyocyte apoptosis, cardiac miRNA reduction, and UPR activation; UPR inhibitor abrogated deletorius effects	El Azzouzi et al.130
	***	ADAR1		n/a	Adverse†	In UPR-activated (Brefeldin A; 24h, 0,5μg/mL) isolated rat cardiomyocytes transfection with miR-199a-5p diminished the UPR activation and simultaneous cardiomyocyte apoptosis	El Azzouzi et al.130
	*	ADAR1			Adverse†	Stable Adar1 mRNA expression in murine myocardium during compensated hypertrophy (TAC 4 weeks), decreased Adar1 level and ADAR1 expression during subsequent HF	El Azzouzi et al.130
	MYOCARDIAL INFARCTION
	***	ADAR2		n/a	Uncertain	In mice MI model of LAD ligation as evaluated both at the acute-phase (24h) and during remodelling (3 weeks)	Wu et al.146
	***	ADAR2		n/a	Beneficial	In mice MI model of LAD ligation; 1) reduced cardiomyocyte necrosis, and cardiomyocyte-specific increase in proliferative markers 24 hours afterwards, 2) abolished functional deterioration, infarct size, and fibrosis 3 weeks afterwards	Wu et al.146
	ENDOTHELIAL FUNCTION, INFLAMMATION, HYPOXIA, ANGIOGENESIS
	***	ADAR1		n/a	Adverse†	Reduced tube formation in HUVECs	Stellos et al.50
	***	ADAR1		n/a	Adverse† Beneficial†	In spheroid angiogenesis assay, HUVECs' reduced sprouting partially rescued via recombinant CTSS Increased sprouting	Stellos et al.50
	***	ADAR1 HuR		n/a	Uncertain Uncertain Uncertain	In untreated HUVECs reduced HuR binding to CTSS mRNA, reduced CTSS level and CTSS expression Increased CTSS mRNA editing and expression Reduced expression of CTSS mRNA and CTSS	Stellos et al.50
	***	ADAR1		n/a	Uncertain	In HUVECs treated with actinomycin D (1μl/ml; 4h, 24h) or analysed with luciferase reporter assay demonstrate decreased CTSS mRNA stability	Stellos et al.50
	***	ADAR1-p150 ADAR1-p110			Uncertain	In HUVECs subjected to either TNF-α, INF-γ or hypoxia, ADAR1-dependent increase in (1) CTSS mRNA editing, (2) CTSS mRNA, and (3) CTSS protein expression	Stellos et al.50
	***	ADAR1, ADAR2	( )	( )	Neutral	At baseline, comparing to HUVECs and HUASMCs, HUAFs express the highest levels of ADAR1, ADAR2 and edited (thus specifically angiogenic) pri-miR487b (11%)	van der Kwast et al.65
	***	Edited-miR-487-3p		n/a	Beneficial†	In a scratch-wound healing assay (14h) with both HUAFs and HUVECs, overexpression of an edited (thus uniquely angiogenic) form of miR-487-3p (ED-miR-487-3p) increases wound clousure	van der Kwast et al.65
	***	Edited-miR-487-3p		n/a	Beneficial†	In a murine aortic ring segment sprouting assay, overexpression of edited (thus uniquely angiogenic) form of miR-487-3p increases neovessel sprouting	van der Kwast et al.65
	***	Edited-miRNAs		n/a	Beneficial† (Neutral)	In a tube formation assay (12h), while HUVECs demonstrate enhanced tube formation following overexpression of edited miR-376c-3p, miR-381c-3p and miR-411-5p, miR-376a-3p did not have an effect	van der Kwast et al.67
	***	Edited-miRNAs		n/a	Beneficial† (Neutral)	In a murine aortic ring segment sprouting assay, while supplementation of edited miR-376c-3p and miR-411-5p enhanced neovessel formation, miR-381c-3p supplementation did not have any effect	van der Kwast et al.67
	***	Edited-miRNAs		n/a	Beneficial† (Neutral)	In a scratch-wound healing assay (14h), while HUAFs demonstrate enhanced healing following overexpression of edited (ED) ED-miR-376a-3p, ED-miR-381c-3p and ED-miR-411-5p, ED-miR-376c-3p decreases such healing	van der Kwast et al.67
	***	ADAR1 ADAR2		n/a	Adverse† Adverse†	In hypoxic serum-starvated HUAFs, downregulation and editing of all selected angiogenic pri-miRNAs except pri-miR-376a2; identical results for mature miRNAs, except pri-miR-376a2+b-3p editing increased Reduced editing in only pri-miR-376a1 / -a2; for mature miRNAs only miR-376a / -b editing decreased	van der Kwast et al.67
	***	lncRNA NEAT1			Adverse†	Upregulated in TNF-α inflamed HUVECs; ADAR1 upregulate NEAT1 in inflammatory conditions in HUVECs in a AUF1-dependent NEAT1-stablising manner; editing was shown to unwind AluSx3+:AluJo- dsRNA stem enabling AUF1 binding	Vlachogiannis et al.103
	***	lncRNA NEAT1		n/a	Beneficial†	Expression of CXCL8, CCL2, ICAM-1, and VCAM-1 reduced or blunted In basal or TNF-α induced HUVECs, respectively	Vlachogiannis et al.103
	***	ADAR1			Adverse† Beneficial†	Increased NEAT1 expression in HUVECs; editing-deficient ADAR1 mutant overexpression had no effect Decreased NEAT1 expression and stability at baseline, abrogated TNF-α stimulated upregulation, reduced NEAT1 co-immunoprecipitation with AUF1	Vlachogiannis et al.103
	***	AUF1 HuR		n/a	Beneficial† Neutral	Decreased lncRNA NEAT1 expression in HUVECs No effect	Vlachogiannis et al.103
	*	ADAR1, ADAR2			Beneficial†	In hypoxic HUVECs and HUAFs, increased editing and expression of multiple selected of angiogenic mature and pri-miRNAs from their seed sequence with functional binding with AGO2	van der Kwast et al.67
	*	n/a	n/a		Beneficial††	Culturing of human veins and arteries in hypoxia ex vivo induces intima-focused increase in editing rate of all assessed mature uniquely angiogenic miRNAs (376a/b-3p, 376c-3p, 381-3p, 411-5p)	van der Kwast et al.67
	*	ADAR1, ADAR2			Beneficial††	In a murine hindlimb ischemia, increased muscle expression of edited miRNAs (376c-3p, 381-3p & 411-5p) at day 1 with specific targetomes (Wnt and Cadherin signaling); reduced expression levels at day 3	van der Kwast et al.67
	*	Adar1, Adar2			Beneficial††	In a murine hindlimb ischemia, muscle-specifically variable expression of edited both pri-miR-487b and mature edited miR-487b at days 1-7 (edited mature miR-487b increased in gastronemicus muscle while decreased in adductor muscle)	van der Kwast et al.65
	ATHEROSCLEROSIS, ATHEROSCLEROTIC / ISCHEMIC VASCULAR DISEASES
	***	lncRNA NEAT1			Adverse††	lncRNA NEAT1 exhibited positive correlation with: 1) ADAR1 expression, 2) human IHD, and 3) PAD independent of major confounding variables in both PBMCs and arterial tissues	Vlachogiannis et al.103
	***	ENDOV		n/a	Beneficial	In aortic roots of atherogenic ApoE-/- EndoV-/- mice: reduced plaque area, lipid enrichment and macrophage migration capacity; unaltered levels of plaque VSMC and collagen content and oxLDL clearance	Kong et al.73
	***	ENDOV		n/a	Uncertain Beneficial††	In mice BMDMs treated with oxLDL (5-10ng/mL): unaltered lipid engulfment properties In mice BMDMs treated with CCL2 (100ng/mL): reduced migration capacity, transcriptome analysis revealed 337 and overexpressed (22 unique; CD47 most) and 230 downregulated (11 unique) genes	Kong et al.73
	*	ADAR1			Uncertain	From PBMCs of patients with subclinical atherosclerosis, IHD, aortic aneurysms and advanced CAD as well as from atherosclerotic carotid plaques ADAR1 and CTSS mRNA expressions were positively correlated with the extent of the disease; HuR binds edited CTSS mRNA at 3'UTR to promote its stability	Stellos et al.50
	*	ADAR1,ADAR1, ADAR2,ADAR2			Beneficial†	Upregulation in human PAD lower leg vein samples with increasing fraction of edited miRNAs (376c-3p, 381-3p,411-5p) hand-in-hand according with more severe clinical PAD manifestation (healthy - symptomatic - amputation)	van der Kwast et al.67
	*	ADAR1(p150) ENDOV			Adverse†	Expression of inosine, ADAR1-p150, ENDOV and CD47 (a putative ENDOV target) were increased in in carotid plaques; negative ENDOV - CD47 correlation in PBMCs during health abrogated with carotid disease	Kong et al.73

## Sheet: Table S3
		Table S3 Summary of studies assessing the effects of m6A manipulation in cardiovascular pathologies or related bioprocesses
		Model	Stress	Target	Manipulation	Central observations	Reference
		CARDIOMYOCYTE DIFFERENTIATION
		In vitro
		Mouse J-1 ESCs	None "CM differention media"	YTHDF3 YTHDF1 YTHDF3 YTHDF1 Both .	Knockdown	Downregulated pluripotency markers (Dppa3 + Klf2), loss of packed colonies (pluripotency), stable Nanog, Pou5f1 and Sox2 levels, mild YTHDF1 upregulation Opposite findings (Nanog, Pou5f1 and Sox2 expressions stable) EBs generate ~ 80% (vs 16%, control) beating CMs at d6 and both produce ~ 95% at d10 with ascorbic acid, without ~ 50% vs ~0% at d6 and ~ 100% vs ~ 60% at d10 No beating CMs at d6, on…	Wang et al.160
		CARDIAC REGENERATION
		In vitro
		P1 mouse CMs	None	ALKBH5 YTHDF1 YTHDF2	Overexpression Overexpression Knockdown Knockdown	Increased expression of cell cycle markers Increased fraction of dividing CMs (EdU+, pH3+, Aurora B) and upregulated YAP Opposite effects Reduced CM proliferation (EdU+)	Han et al.54
		hiPSC-CMs	None	ALKBH5 YTHDF1	Overexpression Knockdown Overexpression Knockdown	Upregulation of dividing CMs (EdU+, pH3+, Aurora B), YAP, and YTHDF1 Reduced fraction of dividing CMs Increased fraction of dividing CMs (pH3+) Reduced fraction of dividing CMs (pH3+)	Han et al.54
		Neonatal rat P0 cardiomyocytes	None	METTL3	Overexpression Knockout	Increased CM proliferation (Ki67,EdU),and T1/2 of Pfkfb2, Ank2, Cmya5, Fbxo32 mRNAs Decreased CM proliferation (Ki67,EdU), and T1/2 of Dhcr24, Nacad, Slc16a3 mRNAs	Yang et al.55
		Neonatal ventricular CMs & AC-16 cells	None	METTL3	Overexpression Knockdown	Reduced DNA synthesis (EdU+), mitoses (pH3+), and cytokineses (Aurora B) Opposite effects; Upregulation of Cyclin B1, CDK1, and CDK4	Wang et al.136
		In vivo
		Mice (P21)	None	ALKBH5	Knockout	Increased CM cross-sectional area, reduced mitoses and cytokineses	Han et al.54
		Mice (P7)	MI (permanent LAD ligation)	ALKBH5	Overexpression	Smaller Infarct size, increased CM proliferative markers, enhaced cardiac function	Han et al.54
		Mice (P1)	Apex resection	ALKBH5	Knockout	At P21: reduced regenerative capacity, cardiac function, and CM proliferative markers	Han et al.54
		Mice (8 week)	None (21 d follow-up) MI (permanent LAD ligation)	ALKBH5	Overexpression	Reduced CM cross-sectional area, and increase of mitotic (pH3+) CMs Smaller infarcts and better cardiac function with increase in CM proliferative markers	Han et al.54
		Mice (P7 - 5/6 week)	MI (permanent LAD ligation)	METTL3	Knockout (global+/-) Post-MI knockdown (intramyocardial)	Smaller infarct size, better cardiac function and increased CM proliferative markers 1st day after shRNA adevirus injection no effects; at 7th & 28th day partial protection from developed dysfunction and increase in CM proliferative markers	Wang et al.136
		CARDIAC HYPERTROPHY (HEART FAILURE)
		In vitro
		Neonatal rat CMs	None / baseline Serum-induction (2%, 48h)	METTL3	Overexpression Knockout	Spontaneous hypertrophy Inhibited hypertrophy	Dorn et al.120
		Neonatal rat CMs	Ang II (1μmol/L, 48h)	USP12 METTL3 p300	Overexpression Knockdown Overexpression Knockdown Overexpression Knockdown	Aggravated hypertrophy, increased METTL3 expression Salvage from hypertrophy, decreased METTL3 expression Abrogated shUSP12-induced inhibition in hypertrophy Attenuate hypertrophy during USP12 overexpression Upregulation of METTL3, BNP, ANP, and MYHCβ, aggravation of hypertrophy, abrogate shUSP12-induced attenuation of hypertrophy Overall opposite effects	Lu et al.126
		Neonatal rat CMs	Phenylephrine (100μM, 24h)	METTL3 FTO	Overexpression Knockdown Knockdown	Inhibited hypertrophy Increased hypertrophy Inhibited hypertrophy	Kmietczyk et al.121
		Neonatal primary cultured mice CMs	Ang II (1μM, 48h)	FTO IGF2BP2	Knockdown Knockdown Overexpression	Ameliorated hypertrophy additive to miR-133a transfection; CDC42 bind with IGF2BP2 and AGO2 CDC42 expression rescues during miR-133a transfection Opposite effect, deepening of the CDC42 downregulation	Qian et al.124
		Rat H9c2 cells	AngII treatment (10μM)	ALKBH5	Overexpression Knockdown	Reverses, via stablising m6A hypomethylation, Tan IIA mediated downregulation of AngII-upregulated Galectin-3 mRNA to ultimately promote hypertrophy Reverses AngII-induced Galectin mRNA m6A hypomethylation	Zhang et al.141
		Neonatal mouse CMs	Ang II treatment (150nmol/L, 24h x 2)	METTL3 CHAPIR YTHDF2	Overexpression Knockdown Upregulation (mimic) Down (antagomir) Overexpression	m6A enrichment+inhibition of Parp10 mRNA Reversed CHAPIR silencing inhibition on Parp10 Increased hypertrophy, reduced m6A, increased Parp10 mRNA levels Suppressed hypertrophic changes, increased m6A Decreased Parp10 mRNA	Gao et al.123
		Neonatal rat CMs	Leptin (3.1 mM, 24h)	FTO	Knockdown	Inhibited hypertrophy	Jain et al.118
		Neonatal rat CMs	None	METTL3	Overexpression	Upregulated REST1 and CORO6 proteins (rat–to–human conserved m6A-targets)	Hinger et al.131
		Primary mice CMs	Isoprenaline (10 μM, 48h) Phenylephrine (50 μM, 48h)	YTHDF2 YTH-del* YTHDF2 YTHDF1,-3	Overexpression Overexpression Knockdown Knockdown	Supressed hypertrophy No supression of hypertrophy (*mutant YTHDF2 with deleted m6A binding domain) Increased Myh7 mRNA stability, abrogated degradation Ythdf2 mRNA level and YTHDF2 expression unaltered	Xu et al.125
		Rat H9c2 cells	AngII treatment (0,2μM, 48h)	YTHDF2 lncRNA MIAT	Overexpression Knockdown Overexpression Knockdown Re-overexpression	Upregulated hypertrophy, ANP, BNP, and β-MHC; downregulated PPARα, and CPT-1a; stable lncRNA MIAT levels; abrogated with siMIAT cotransfection Overall opposite effect to the above Further stimulated hypertrophy, upregulated ANP, BNP, β-MHC, downregulated PPARα, CPT-1a, and Ythdf2 levels; effects abrogated with siYthdf2 cotransfection Downregulated Ythdf2 + YTHDF2, hypertrophy, and ANP, BNP, and β…	Yang et al.129
		Adult mouse CMs	1mM Ca2+ / 30min until 1.8mM	YTHDC1	Conditional knockout	Reduced contraction amplitude and length shortening acutely ex vivo	Gao et al.150
		In vivo
		Mice (8-10 weeks)	Pressure overload (TAC, 4 weeks)	CHAPIR METTL3	Upregulation (mimic) Knockout Knockdown	Promoted hypertrophy, reduced m6A, 1 975 up-, 4 446 downregulated m6A peaks Baseline unaltered, hypertrophy blocked, reduced fibrosis Slight hypertrophic changes	Gao et al.123
		Mice (10-32 weeks)	Aging (8 months) Pressure overload (TAC, 6 weeks) Ang II + phenylephrine (432μg/kg/d + 100mg/kg/d, 4 weeks)	METTL3	Overexpression Knockout Overexpression Knockout Knockout	Spontaneous hypertrophy Eccentric cardiac remodelling & dysfunction Unaltered hypertrophy Accelerated heart failure Reduced CM cross-sectional area, no change in fractional shortening (%) in echo-cardiography	Dorn et al.120
		Mice (10 weeks)	Pressure overload	METTL3	Overexpression	Inhibited hypertrophy after 2 weeks of TAC	Kmietczyk et al.121
		Mice (16 weeks)	Saline (s.c.) & restraint (15min)	FTO	Knockout (global)	Increased hypertrophy & propensity for tachyarrhythmias	Carnevali et al.119
		Mice (6-8 weeks)	Ang II infusion (s.c. 1.3mg/kg/h, 4 weeks)	USP12	Knockout	Better systolic and diastolic function, unaltered blood pressure, reduced hypertrophy, decreased p300 and METTL3 expressions	Lu et al.126
		Mice (5-6 weeks)	MI (permanent LAD ligation)	METTL3	Knockout (global+/-) Post-MI knockdown	Reduced cross-sectional size only after MI (WGA staining) Similar effects	Gong et al.140
		Mice (8 weeks)	Pressure overload (TAC, 4 weeks)	YTHDF2	Overexpression Knockdown	Reduced hypertrophy (smaller heart size, HW/BW ratio, fraction of enlarged CMs, LVEDd, reduced fibrosis) Opposite pro-hypertrophic effects	Xu et al.125
		Mice (8 weeks)	Pressure overload (TAC, 4 weeks, + maslinic acid 30 mg/kg/d i.p. 2 weeks)	METTL3	Overexpression	Abolished the maslinic acid-induced anti-hypertrophic effects and worsen cardiac function k	Fang et al.128
		Mice (8 weeks)	None	YTHDC1	Conditional knockout	Premature absolute death by 10 weeks of age; the scarce animals alive at 8 weeks of age present with enlarged, and scarred myocardia with ultrastructurally disrupted (loss of I-bands and blurry Z-lines) cardiac sarcomeres with increased fraction of elongated and less rigid N2BA Titin isoform in an expense of shorter N2B isoform	Gao et al.150
		METABOLIC CARDIOMYOPATHY
		In vitro
		Neonatal P1-P3 mice CMs1	High glucose media (33 mmol/L, normo-osmolar)	ALKBH5	Overexpression	Increased Foxo3 mRNA demethylation and level, upregulated FOXO3 expression, slightly downregulated YTHDF2 expression	Shao et al.153
		NRVMs Rat H9c2 cells	High-glucose media (50 mmol/L, hyperosmolar)	METTL14 YTHDF2 lncRNA TINCR	Overexpression Knockdown Knockdown Overexpression Knockdown	Downregulated lncRNA TINCR Pyroptotic morphology, membrane damage, upregulated NLRP3, cleaved caspase-1, GSDMD-N, and TINCR; NLRP3 inhibitor MCC950 abrogated these effects Inhibited TINCR degradation Concurrent with METTL14 overexpression, partially rescued Nlrp3 mRNA stability Accelerated degradation of Nlrp3 mRNA (Actinomycin D)	Meng et al.152
		Human AC16 CMs	Palmitic acid (500μM, 16h) * Luhui Derivative (25μM, 30min)	FTO	Inhibition* Knockdown* Overexpression*	Blunted CM pathomorphology (rounding), inflammatory markers (IL-6, TNF-α, p-P65, IκB-α), and fatty acid metabolic genes (CD36), stable oxidative phosphorylation genes Additional suppression of inflammation to LuHui Derivative mediated FTO inhibition Increased CD36 expression	Yu et al.155
		In vivo
		Rat (adult, 200-250g)	Streptozotocin (single 65mg/kg injection i.p.)	METTL14 lncRNA TINCR WTAP	Overexpression Overexpression Knockdown Knockdown	Preserved cardiac function, relieved ultrastructural injuries, and reduced pyroptosis (NLRP3, caspase-1, GSDMD-N) Concurrent with METTL14 overexpression, the above effects are abrogated Concurrent with METTL14 suppression, rescue from pyroptosis Concurrent with METTL14 overexpression, resuced TINCR, blocked m6A RIP pulldown	Meng et al.152
		Rat (adult, 180-220g)	High fat diet (HFD, 4 weeks)	FTO	Inhibition (activity)	Inhibition conditions (6 weeks [1] Luhui Derivative 50mg/kg/d, or [2] 100mg/kg/d with HFD); blunted cardiac inflammatory markers, lipid deposition, and preserved function	Yu et al.155
		Mice (8-12 weeks)		FTO	Overexpression	Improved cardiac function via decreased cardiac fibrosis and hypertrophy	Ju et al.127
		CARDIAC HYPOXIA / ISCHEMIA / REPERFUSION / FIBROSIS / ISCHEMIC HEART FAILURE
		In vitro
		Adult rat CMs	1. Hypoxia (0,1% O2, 16h) 2. Normoxia (21% O2, 16h)	FTO	Overexpression Knockdown	Improved intracellular Ca2+-cycling & contractility Increased arrhythmic events	Mathiyalagan et al.107
		Adult mouse CMs	1. Hypoxia (1% O2, 4h 2. Hyperoxia (95% O2, 3h)	METTL3 ALKBH5	Knockout Overexpression	Upregulation of autolysosomes, downregulation of apoptosis Opposite effects	Song et al.134
		Mouse myocardial cells	1. Hypoxia (1d 0,5% O2+94,5% N2) 2. Normoxia (1d air with 5% CO2)	FTO Mhrt	Overexpression Knockdown Overexpression Knockdown	Inhibited apoptosis, upregulation and m6A hypomethylation of lncRNA Mhrt Opposite effects Reduced apoptosis Abrogated effects from FTO overexpression	Shen et al.135
		Neonatal P1-P3 mice CMs1	None H2O2 treatment (100μM, 24h)	METTL14 + WNT1	Knockdown Overexpression Knockdown	Reduced cell viability, increased LDH release Aggravated reduction in cell viability and LDH release Increased cell viability, reduced LDH release, reduced PI+ cells, increased Wnt1 mRNA m6A methylation and WNT1 expression, overturned downregulation of Wnt targets Axin2, Cyclin 1, and Cyclin 2 mRNAs Nullification of METTL14 overexpression induced changes	Pang et al.143
		Mouse primary neonatal ventricular cardiomyocytes	H/R injury (1% O2 for 12h; 21% O2 for 6h, 12h, or 24h)	FTO	Overexpression Knockdown	Attenuated apoptosis and inflammation (IL-1β, TNF-α, and IL-6), promoted cell cycle progression, Yap1 mRNA demethylation, stabilization and upregulated YAP1 Opposite effects	Ke et al.144
		Rat H9c2 cells	Hypoxic preconditioning (1% O2 30min; 21% O2 + 5% CO2 30min)	METTL3 METTL14 lncRNA H19	Knockdown Overexpression	Counteracts HPC-induced viability, anti-apoptosis, and upregulation of lncRNA H19 Similar effects Rescue of HPC effects when either METTL3 or METTL14 knocked down	Su et al.137
		Rat H9c2 cells	Oxygen-glucose deprivation (0% O2 10h + non-glucose DMEM, 95% air 24h, ordinary DMEM)	METTL3 + miR-143-3p	Knockdown Overexpression	Increased viability, reduced apoptosis (NLRP3+, caspase-1 activity and cleavage), reduced pyroptosis (downregulated GSDMD-N, IL-1β, IL-18), reduced m6A of pri-miR-143-3p, blunted DGCR8 binding, downregulated miR-143-3p, increased Prkce Abrogated the above beneficial effects of METTL3 silencing, downregulation Prcke	Wang et al.142
		NRCMs AC16 NRCMs AC16	None Hypoxia (0,1% O2, 16h)	METTL3	Knockdown Overexpression	Reduced expression of proliferative markers and increased apoptosis Like above for NRCMs Ameliorated decreases on proliferative marker expression and increase of apoptosis Like above for NRCMs	Zhao et al.147
		Mice HL1 CMs	H/R injury (0% O2 45min; H2O2 500μM 2h)	METTL3	Overexpression	Increased m6A content of Pten and Bax mRNAs	Su et al.138
		Human AC16 CMs	1. Hypoxia (2h; 5%CO2,1%O2) 2. Normoxia (air for 12-24-48h)	WTAP	Overexpression Knockdown	Increased apoptosis and ER stress, effects inhibited with and ER inhibitor 4-PBA Opposite effects (downregulation of ATF4 via reduced m6A in ATF4 mRNA 5'UTR)	Wang et al.136
		Neonatal cardiac fibroblasts	TGF-β1 -stimulation (24h, 2ng/mL)	METTL3	Overexpression Knockdown	Promotes fibroblast-to-myofibroblast transition and collagen production Opposite effects	Li et al.60
		Primary human cardiac fibroblasts	Ang II (100nM, 24h)	FTO	Overexpression	Demethylation of DKK2 mRNA, inhibited miR-636 binding and increased DKK2 level and DKK2 expression, increased apoptosis and reduced cell viability	Li et al.149
		In vivo
		Rat (adult)	MI (permanent LAD ligation)	METTL3 + miR-17-3p	Overexpression Antagomir (pretreatment)	Ameliorated functional and geometrical ventricular deterioration, induction of cardiac fetal gene expression, hypertrophy, and fibrosis; inhibited cardiomyocyte apoptosis and increased EdU+ cardiomyocytes; reversal of miR-17-3p downregulation Abolished METTL3 overexpression-induced cardioprotective changes	Zhao et al.147
		Rat (adult)	I/R injury (20min LAD ligation, 48h reperfusion)	WTAP	Knockdown	Better cardiac function, downregulated apoptosis, m6A level, PARP, Caspase-3 (cleaved), ATF4, and CHOP	Wang et al.136
		Rat (adult, 250-300g)	I/R (30min LAD ligation, 2h reperfusion)	METTL3	Knockdown	Attenuated expression of upregulated pyroptotic markers (NLRP3+, activitty of Caspase-1, GSDMD-N, cleaved Caspase-1, IL-1β, and IL-18) and miR-143-3p	Wang et al.142
		Mice (adult, 25-34g)	MI (permanent LAD ligation)	FTO	Overexpression	Improved long-term (4 veeks) pumping function (i.e. LVEF, ~60% vs ~30%)	Mathiyalagan et al.107
		Mice (adult)	I/R injury (30min LAD ligation, 1h reperfusion)	METTL3	Knockout	Favorable alterations in proteins related to autophagic flux (LC3B-I, -II & SQSTM1)	Song et al.134
		Mice (adult)	MI (permanent LAD ligation)	METTL3	Knockdown	Reduced fibrosis, preserved function	Li et al.60
		Mice (leptindb/db; 8-12 weeks)	DCM (feeding for 12-16 weeks)	FTO	Overexpression	Reduced fibrosis (Masson), hypertrophy (WGA) and improved systolic (LVEF, LVFS) and diastolic (E/A ration) functions	Li et al.60
		Mice (10 week, 18-22g)	I/R injury (45min LAD ligation, varied reprfusion time: (1) 4 week for gain-of function, (2) 1 week for loss-of-function)	METTL14	Overexpression Heterozygous knockout	Smaller myocardial infarctions, ameliorated cardiac dysfunction and ventricular dilatation, downregulation of proapoptotic cleaved caspase-3 Opposite effects	Pang et al.143
		Mice (adult)	Pressure overload (TAC)	FTO	Knockout	More severe heart failure	Berulava et al.122
		MONOCYTE / MACROPHAGE INFLAMMATION, FOAM CELLS
		In vitro
		THP-1 monocytes	oxLDL (20μg/mL; 0-48h)	METTL3 YTHDF2 PGC-1α	Knockdown Overexpression	Increased ATP production and O2 consumption, reduced ROS, enhanced function of mitochrondria, blunted cytokine and adhesion molecule upregulation Overall counteracted the above effects in both knockdown models	Zhang et al.100
		Murine RAW 264.7 macrophages	MEHP (50μM; 24h / 0.1% DMSO)	METTL14	Knockdown	Hypomethylation of Sr-b1 mRNA with consequent mRNA and protein downregulation	Park et al.318
		Murine RAW 264.7 macrophages	oxLDL (50μg/mL; 24h)	FTO FTO-del*	Overexpression Knockdown Overexpression	Downregulated lipid content and PPARγ; modified scavenger receptor expression (upregulated: SR-AI & CD36, downregulated: SR-AII); upregulated cholesterol efflux transporters (ABCA1 & ABCG1); enhanced phosphorylation of AMPK and ACC; Suppression of IL-1β expression and secretion Downregulated ABCA1, ABCG1, phosphorylated AMPK and ACC, No change in neither lipid content, CD36 or SR-AII, downregulat…	Mo et al.94
		ACS PBMC-derived macrophages	IRF-1 transfection + oxLDL (50μg/mL; 48h)	METTL3 IRF-1	Knockdown Overexpression	Downregulation of NLRP3, IL-6, IL-18, IL-1β, IL-33, TNF-α, ASC, caspase-1 and pyroptosis Potently induces METTL3 expression	Guo et al.99
		ATHEROSCLEROSIS
		In vitro
		Primary human artery smooth muscle cells	Indoxyl sulfate treatment (2,5months; 0-1mM)	METTL14	Knockdown Overexpression	Normalizing m6A level and inhibited osteoblast conversion (calcification) Increased m6A and calcification	Chen et al.101
		Human atheroscle- rotic plaque ECs	None / baseline	METTL14	Knockdown	Inhibited proliferation, invasion and maturation of proatherosclerotic miR-19a	Zhang et al.91
		HUVECs + THP-1 monocytes	Oscillatory stress + Monocyte adhesion test	METTL3 METTL3del* YTHDF1 YTHDF2 YTHDF3	Knockdown Overexpression Overexpression Knockdown Knockdown Knockdown	Blunted m6A rise and atherogenic manifestations (adhesive monocytes, TNF-α expression and p65 phosphorylation), m6A-respective-mRNA-dependent downregulation of proinflammatory NLRP1 +upregulation of vasculoprotective KLF4 Increased monocyte adhesion and p65 phosphorylation Unaltered p65 phosphorylation and adhesive monocytes Downregulated NLRP1 mRNA and NLRP1, but not KLF4 mRNA or KLF4 Upregulate…	Chien et al.92
		HUVECs	Oscillatory flow (0.5 ± 4 dyn/cm2)	METTL3	Overexpression Knockdown	Hypermethylation destablizing and consequently downregulating EGFR mRNA; abolished phosphorylation of EGFR (Tyr-1068), AKT, ERK, and downregulated EGFR and VCAM-1; upregulated THP-1, blunted monocyte adhesion Slover decay rate of EGFR mRNA	Li et al.95
		In vivo
		Mice (adult)	Partial carotid artery ligation (Apoe-/- + cholesterol diet 4 weeks)	METTL3	Knockdown	Prevented compensatory arterial expansion, blunted atherosclerotic plaque formation, lumen stenosis, and upregulation of NLRP1	Chien et al.92
		Mice	NoneK Partial left carotid artery ligation (2 weeks)K Partial left carotid artery ligation (2 and 4 weeks, Apoe-/- + WTD) WTD (3 months, Apoe-/-) Partial left carotid artery ligation (Apoe-/- + WTD, EC-Mettl3KO)	METTL3K K THBS1K EGFR	EC-Mettl3KO Overexpression EC-Mettl3KO + OE EC-Mettl3KO KnockdownK Inhibition (AG1478)	Upregulated VCAM-1 in atheroprotective thoracic aorta intima Upregulated VCAM-1, EGFR, and TSP-1 in left carotid artery en face immunofluorescence Abolished the upregulation of VCAM-1 in en face immunofluorescence imaging Abolished upregulation of EGFR, no effect on TSP-1 upregulation More extensive atherosclerotic lesions compared to EC-Mettl3flox/flox, unaltered plasma triglycerides, cholestero…	Li et al.95
		Mice (8 weeks)k	High fat diet (H10540), Apoe-/-	METTL3l	Knockdownl	Reduced plasma triglyceride, and cholesterol levels, regressed aortic plaque areas, downregulated JAK2 and p-STAT3, blunted VEGF secretion	Dong et al.97
		Mice (6 weeks)	Apoe-/- (purified mouse diet)	FTO FTO-del*	Knockdown	In both sexes, unaltered wieght gain, fasting glucose, and high FTO expression in liver; In only males, smaller atherosclerotic aortic lesions en face, higher aortic FTO and reduced borh blood cholesterol and LDL levels Unaltered weight gain, fasting glucose levels, and atherosclerotic lesions	Mo et al.94
		ANGIOGENESIS
		In vitro
		HUVECs	None / baseline	METTL3	Overexpression Knockdown	Upregulation of let-7e and miR-17-92, decreased TSP1 mRNA and TSP1 Upregulation of TSP1 mRNA and TSP1	Chamorro-Jorganes et al.56
		HUVECs	None / baseline	WTAP	Knockdown	Inhibited tube formation associated to destabilising DSP mRNA hypomethylation	Wang et al.105
		HUVECs	None / baseline	METTL3	Overexpression Knockdown	m6A-dependent downregulation of SMAD6 + HEY2, upregulation of DTX3L + DTX1 Reduced tube formation and migration; increased Notch signaling; opposite effects for SMAD6, HEY2, DTX3L, DTX1 expressions compared to overexpression	Wang et al.106
		HUVECs	None / baseline	IGF2BP3	Knockdown	Upregulation of DTXL3 mRNA + DTXL3, downregulation of HEY2 mRNA + HEY2, reduced angiogenic parameters (tube formation, migration)	Wang et al.106
		HUVECs	None / baseline	METTL3	Overexpression Knockdown	Increased viability, proliferation, migration and tube forming abilities The opposite	Yao et al.57
		HUVECs	None / baseline "H2O2 treatment"	FTO	Knockdown Overexpression Knockdown Overexpression	Reduced migration and tube formation capabilities Opposite effects Reduced migration and tube formation capabilities Unchanged relative to control	Shan et al.58
		HUVECs	oxLDL (10 μg/mL, 24h)	METTL3 IGF2BP1 JAK2	Knockdown Knockdown Overexpression Overexpression	Inhibited cell proliferation, migration, tube formation capacity, and VEGF expression; reduced methylation of JAK2, consequent destabilization, and downregulation JAK2; inhibited interaction of JAK2 and IGF2BP1; inhibited STAT3 phosphorylation, Inhibition of JAK2 levels, stimulated degradation and JAK2 downregulation Increased luciferase activity of wild type JAK2 reporter Abolishes METTL3 knockd…	Dong et al.97
		HUVECs	None Hypoxia (1% O2; 4h, 12h, 24h) + Lipopolysaccharide (100 ng/mL, 12-24h)	ALKBH5 METTL3 SPHK1	Knockdown Overexpression Knockdown	No effect on tube formation capacity nor cell death Further inhibited tube formation capacity, migration capacity, no effect on cell death; abolished hypoxia-induced AKT and eNOS phosphorylation; increased m6A-methylation of SPHK1 mRNA, decreased SPHK1 levels and downregulated SPHK1 expression Decreased SPHK1 levels and downregulated SPHK1 expression Impaired tube formation capacity	Kumari et al.109
		Mice CMECs	Hypoxia (1% O2 + 5% CO2 + 94% N2, 24h)	ALKBH5	Overexpression Knockdown	Impaired proliferation, migration and tube formation, reduced WNT5A via m6A-dependent Wnt5a mRNA degradation Promoted angiogenic phenotype	Zhao et al.104
		In vivo
		Mice (adult)	In vivo plug assay Unilateral limb ischemia MI (permanent LAD ligation)	METTL3	Overexpresssion Knockdown Overexpression Overexpression	Improves angiogenesis Impairs angiogenesis Increased neovascularization, reduced Tsp1 mRNA level Increased neovascularization, preserved function	Chamorro-Jorganes et al.56
		Mice (adult)	Hindlimb ischemia (femoral artery excision)	ALKBH5	Overexpression Knockout Knockdown	Hindered blood flow recovery, reduced CD31 + α-smooth muscle actin expression Similarily for both methods improved capillary and small artery densities and blood flow recovery	Zhao et al.104
		Fertilized chicken eggs	Chorioallantoic membrane assay (HUVEC transfection, 24h; oxLDL 10 μg/mL, 24h; application of media)	METTL3	Knockdown	Inhibited ox-LDL induced angiogenesis, concurrent JAK2 overexpression alleviated theK inhibition on angiogenesisk	Dong et al.97
		SYSTEMIC HYPERTENSION
		In vivo
		Male mice (8weeks)	High fat diet (12 weeks)	FTO	Knockout (conditional, endothelial) lkjihhi	Protection from 1) hyperinsulinemia and insulin resistance by opposing decrease of endothelial AKT phosphorylation, 2) obesity-induced hypertension independent of EDH, NO or VSMC dysfunction via regulating myogenic tone in resistance arteries by upregulating L-PGDS and prostaglandin D2 in vascular endothelium	Krüger et al.117
		Mice (8 weeks)	High fat diet (12 weeks)	L-PDGS	Knockout	Reduced myogenic tone	Krüger et al.117
		ex vivo
		Human arteries (obese, male, 50-90μm)	Rhein (30μM, 6h; a FTO inhibitor) FB23-2 (5μM, 6h; a FTO inhibitor)	FTO	Inhibition	Increased myogenic tone	Krüger et al.117
		PULMONARY HYPERTENSION
		In vitro
		Rat PASMCs	Hypoxia (5% CO2, 1% O2, 94% N2)	METTL3 YTHDF2	Overexpression Knockdown Knockdown	Upregulation of m6A-hypermethylated Pten mRNA, downregulated PTEN Attenuated proliferation and migration Opposite effects Rescues PTEN when METTL3 is overexpressed	Qin et al.75
		Human PASMCs	Hypoxia (3% O2, 5% CO2)	YTHDF1 METTL3 MAGED1	Knockdown Overexpression Knockdown Knockout Overexpression	m6A-dependent downregulation of MAGED, MAGED, proliferation, and pathophenotype Opposite effects (MAGED1 mRNA level did not rise) Abrogated YTHDF1 overexpression-induced MAGED1 upregulation Reduced proliferation, ameliorates apoptosis and pathophenotype Opposite effects	Hu et al.80
		In vivo
		Mice	Hypoxia (10% O2, 0,5% CO2, time not specified)	SETD2	Knockout	Attenuated pathologic remodelling and right ventricle hypertrophy, downregulated METTL14 expression in VSMCs	Zhou et al.76
		Mice	10% O2, weekly s.c. injection of SU5416 for 4 weeks	YTHDF1 MAGED1	Knockout Overexpression Knockout Overexpression	Widespread attenuated pulmonary hypertension phenotype Increased muscularization and medial thickness in pulmonary arterioles Ameliorated pulmonary hypertension phenotype Opposite effects	Hu et al.80
		PULMONARY MICROVASCULAR DYSFUNCTION
		In vitro
		Rat PMVECS	PM2.5 (75μg/mL, 24h)	METTL16	Knockdown	Increased tube formation capacity and decreased both apoptosis and cell permeability	Guo et al.81
		ARTERIAL ANEURYSMS, DISSECTION
		In vitro
		Human VSMCs	None AngII treatment (100nM, 24h)	FTO	Overexpression Knockdown	Upregulation of KLF5 mRNA, KLF5, p-GSK-3β, PCNA, motility, proliferation,viability Opposite effects Abrogated maladaptive AngII-effects (as above)	Ma et al.87
		HASMCs	None	KIAA1429 ALKBH5	Overexpression Knockdown Overexpression Knockdown	Enhanced proliferation (CCK8, EdU+) Opposite effect Unlike KIAA1429, inhibited proliferation (CCK8, EdU+) Opposite effect	Wang et al.88
		HAECs	None	KIAA1429 ALKBH5	Overexpression Knockdown Overexpression Knockdown	Promoted apoptosis (flow cytometry analysis) Opposite effect As in KIAA1429, overexpression promoted apoptosis As in KIAA1429, overexpression inhibited apoptosis	Wang et al.88
		In vivo
		Mice	ApoE-/- with Ang II infusion (1 month, s.c.) Aortic CaCl2-treatment (15min; 0,5M)	METTL3	Knockdown Overexpression Knockdown Overexpression	Inhibited AAA development with reduced aortic activity of several MMPs Thoroughly opposite effects Inhibited AAA development with reduced aortic MMP2 expression Opposite effects	Zhong et al.86
		Mice (adult 7 week males)	AngII infusion aortic dissection (1μg/kg/min, death / 28d)	KIAA1429 ALKBH5	Overexpression Knockdown Overexpression	Reduced the incidence of aortic dissection, longer survival Opposite effect Increased incidence of aortic dissection	Wang et al.88

## Sheet: Abbreviations
A
AA	=	Arterial aneurysm
AAA	=	Abdominal aortic aneurysm
ABCA1	=	ATP binding cassette subfamily A member 1
ABCG1	=	ATP binding cassette subfamily G member 1
ACS	=	Acute coronary syndrome
ACVR2A	=	Activin A Receptor Type 2A
AD	=	Aortic dissection
ADAR1-3	=	Double-stranded RNA-specific adenosine deaminases 1-3 (A-to-I editors, global expressions)
AGO2	=	Argonaute RISC catalytic component 2
AKT	=	AKT serine/threonine kinase 1
ALP	=	Alkaline phosphatase
ALKBH5	=	AlkB homolog 5, RNA demethylase
AMI	=	Acute myocardial infarction
AMPKα	=	AMP-activated protein kinase alfa
AngII	=	Angiotensin II
ANK2	=	Ankyrin 2
ANP	=	Atrial natriuretic peptide
APOE	=	Apolipoprotein E
ASC	=	Apoptosis-associated speck-like protein containing a CARD, alias PYCARD
ATF4	=	Activating Transcription Factor 4
A-to-I	=	Adenosine to inosine RNA editing (major epitranscriptomically edited nucleotide)
ATP	=	Adenosine triphosphate
AUF1	=	ARE/poly(U)-binding/degradation factor 1
AVM	=	Arteriovenous malformation
B
BAX	=	BCL2 associated X, apoptosis regulator
BMI	=	Body mass index
BNP	=	Brain natriuretic peptide
BRG1	=	ATP-dependent Brahma-related gene 1
C
CaCl2	=	Calcium chloride
CAD	=	Carotid artery disease / coronary artery disease
CALM1	=	Calmodulin 1
CaMKII	=	Calcium/calmodulin-dependent protein kinase II
CARD11	=	Caspase recruitment domain-containing protein 11
CCL2	=	C-C motif chemokine ligand 2, alias monocyte chemoattractant protein-1 (MCP-1)
CCK8	=	Cell counting kit-8
CD31	=	Cluster of differentiation 31, alias platelet endothelial cell adhesion molecule (PECAM-1)
CD36	=	CD36 molecule, alias scavenger receptor class B, member 3 (SRB1), alias FAT, fatty acid translocase
CD47	=	Cluster of differentiation 47, alias integrin associated protein (IAP)
CD68	=	Cluster of differentiation 68, alias scavenger receptor class D, member 1
CDC4	=	Cell division control protein 4
CDC42	=	Cell division control protein 42 homolog
CDS	=	Coding sequence
CDR1as	=	Cerebellar degeneration-related protein 1 antisense RNA (a circRNA)
CEBPA	=	CCAAT enhancer binding protein alpha
CHAPIR	=	Cardiac-hypertrophy-associated piRNA (piwi-interactin RNA)
CHOP	=	C/EBP Homologous Protein
circRNA	=	Circular RNA
CM	=	Cardiomyocyte
CMEC	=	Cardiac microvascular endothelial cell
CMYA5	=	Cardiomyopathy Associated 5 protein
CI	=	Confidence interval
CNS	=	Central nervous system
COL1A2	=	Collagen type I alpha 2 chain
CPT-1A	=	Carnitine palmitoyltransferase 1A
CRP	=	C-reactive protein
CVA	=	Cerebrovascular event
CVD	=	Cardiovascular diseases
CORO6	=	Coronin 6
CO2	=	Carbon dioxide
cTNT	=	Cardiac troponin T
CTSS	=	Cathepsin S
CUX1	=	Cut Like Homeobox 1
CXCL8	=	C-X-C motif chemokine ligand 8, alias interleukin 8 (IL-8)
CYCS	=	Cytochrome C, somatic
D
DCM	=	Dilated cardiomyopathy
DDX6	=	DEAD-box helicase 6
DGCR8	=	Microprocessor complex subunit DGCR8 (DiGeorge syndrome critical region 8)
DHCR24	=	24-Dehydrocholesterol reductase
DKK2	=	Dickkopf WNT signaling pathway inhibitor 2
DNA	=	Deoxyribonucleic acid
DPPA3	=	Developmental pluripotency associated 3
dsRNA	=	Double-stranded RNA
DSP	=	Desmoplakin
DTX3L	=	Deltex E3 ubiquitin ligase 3L
DVL1	=	Segment polarity protein dishevelled homolog DVL-1
E
EB	=	Embryonic body
EC-	=	Endothelial-
EdU+	=	5-Ethynyl-2′-deoxyuridine
EGFR	=	Epidermal growth factor receptor
ENDOV	=	Human endonuclease V (cleaves RNA at inosine residues following A-to-I editing)
eNOS	=	Endothelial nitric oxide synthase, alias Nitric oxide synthase 3
eIF3	=	Eukaryotic initiation factor 3
eIF4A2	=	Eukaryotic Translation Initiation Factor 4A2
ER	=	Endoplasmic reticulum
ESC	=	Embryonic stem cell
EWSR1	=	Ewing sarcoma breakpoint region 1 protein (a m6A anti-reader)
EVs	=	Extracellular vesicles
F
FAK	=	Focal adhesion kinase
FBXO32	=	F-Box Protein 32, alias muscle atrophy F-box gene or atrogin-1
FBW7	=	F-box and WD repeat domain-containing 7 protein
FGF-22	=	Fibroblast growth factor 22
FLNA	=	Filamin A
FOXO1	=	Forkhead box protein O1
FOXO3	=	Forkhead box protein O3
FTO	=	Fat mass and obesity associated protein (m6A eraser)
G
GLUT4	=	Glucose transporter type 4
GPX4	=	Glutathione peroxidase 4
GSK-3β	=	Glycogen synthase kinase 3β
GSDMD-N	=	Gasdermin D, N-terminal
H
HAECs	=	Human aortic endothelial cells
HASMCs	=	Human aortic smooth muscle cells
HCOH	=	Formaldehyde
HDAC	=	Histone deacetylase
HEY2	=	Hes related family BHLH transcription factor with YRPW motif 2
HF	=	Heart Failure
HFD	=	High fat diet (western diet)
HFpEF	=	Heart failure with preserved ejection fraction
HFrEF	=	Heart failure with reduced ejection fraction
HIF-1α	=	Hypoxia-inducible factor 1-alpha
hiPSC-CM	=	Human induced pluripotent stem cell-derived cardiomyocyte
HLA-DQB1	=	Major histocompatibility complex, class II, DQ beta 1
HMVE	=	Human microvascular endothelial cell
HNRNPA2B1	=	Heterogeneous nuclear ribonucleoprotein A2/B1 (an indirect m6A reader)
HNRNP-C/G	=	Heterogeneous nuclear ribonucleoproteins C / G (indirect m6A readers)
HPC	=	Hypoxic preconditioning
H/R injury	=	Hypoxia - reoxygenation injury
H2O	=	Dihydrogen oxide
H2O2	=	Hydrogen peroxide
HUAF	=	Human umbilical artery fibroblast
HUASMC	=	Human umbilical artery smooth muscle cell
HuR	=	Human antigen R, alias ELAV-like protein 1
HUVEC	=	Human umbilical vein endothelial cell
HW/BW	=	Heart weight / body weight ratio (an indirect measure for cardiac hypertrophy)
H3K4me3	=	Tri-methylation at the 4th lysine residue of the histone H3 protein
I
I	=	Inosine (a modified nucleotide base derived from adenosine during A-to-I editing)
ICAM-1	=	Intercellular adhesion molecule 1
IGF-1	=	Insulin-like growth factor 1
IGF2BP1-3	=	The insulin-like growth factor-2 mRNA-binding proteins 1-3
IHD	=	Ischemic heart disease
IL-1β/6/18/33	=	Interleukins 1β / 6 / 18 / 33
INF-γ	=	Interferon gamma
IPC	=	Ischemic preconditioning
iPSCs	=	Induced pluripotent stem cells
IRF-1	=	Interferon regulatory factor 1
I/R injury	=	Ischemia-reperfusion injury
IS	=	Indoxyl sulfate (proarteriosclerotic uremic toxin)
ISO	=	Isoprenaline, alias isoproterenol
J
JAK2/STAT3	=	Janus Kinase 2 / Signal transducer and activator of transcription 3
JPH2	=	Junctophilin 2
K
KDM5A	=	Lysine demethylase 5A
KIAA1429	=	Vir-like m6A methyltransferase associated protein (alias VIRMA, a MLC complex’s subunit partaking in m6A writing)
Ki67	=	Marker of proliferation Ki-67
KLF-2/-4/-5	=	Krüppel-like factor 2/-4/-5
L
LAD	=	Left anterior descending artery
LC3B-I	=	Microtubule-associated protein light chain 3 I / II (I=cytosolic, II= autophagosomal)
lncRNA	=	Long non-coding RNA
L-PGDS	=	Lipocalin-type Prostaglandin D synthase
LPS	=	Lipopolysaccharide
LRP6	=	LDL Receptor Related Protein 6
LVEDd	=	Left ventricular end-diastolic diameter
LVEF	=	Left ventricular ejection fraction
LVFS	=	Left ventricle fractional shortening
M
MAGED1	=	Melanoma-associated antigen D1
MALAT1	=	Metastasis Associated Lung Adenocarcinoma Transcript 1 (lncRNA)
MAVS	=	Mitochondrial antiviral-signaling protein
MDA5	=	Melanoma differentiation-associated protein 5
MED13	=	Mediator complex subunit 13
MEHP	=	Mono-(2-ethylhexyl)phthalate
meRIP	=	Methylated immunoprecipitation sequencing
METTL3	=	Methyltransferase 3, N6-adenosine-methyltransferase complex catalytic subunit
METTL5	=	Methyltransferase 5, N6-adenosine (an independently acting m6A writer on rRNAs)
METTL14	=	Methyltransferase 14, N6-adenosine-methyltransferase subunit
METTL16	=	Methyltransferase 16, N6-methyladenosine (an independently acting m6A writer)
Mhrt	=	long non-coding RNA Myosin heavy chain associated RNA transcripts (lncRNA)
MIAT	=	Myocardial infarction associated transcript (lncRNA)
MKK6	=	Mitogen-activated protein kinase kinase 6
MNAT1	=	CDK-activating kinase assembly factor MAT1
MMP2	=	Matrix metalloproteinase-2, alias 72 kDa type IV collagenase, alias gelatinise A
mRNA	=	Messenger RNA
MI	=	Myocardial infarction
miRNA	=	Micro RNA
MRPS21	=	Mitochondrial ribosomal protein S21
MSK-1/2	=	Mitogen- and stress-activated kinases 1 / 2
MYH7	=	Myosin heavy chain 7, alias MYHCβ (β isoform)
MYL2	=	Myosin light chain 2
m1A	=	N1-methyladenosine
m6A	=	N6-methyladenosine (a major epitranscriptomically modified RNA nucleotide)
m6Am	=	N6,2′-O-dimethyladenosine
m5C	=	N5-methylcytosine
N
NACAD	=	NAC alpha domain containing protein
Nanog	=	Nanong homeobox
NaOH	=	Sodium hydroxide
NCBP3	=	Nuclear cap binding protein 3
NDUFC2	=	NADH:ubiquinone oxidoreductase subunit C2
NEAT	=	Nuclear paraspeckle assembly transcript 1 (lncRNA)
NFATC4	=	Nuclear factor of activated T cells 4
NF-κB	=	Nuclear factor kappa-light-chain-enhancer of activated B cells
NH3	=	Ammonia
NLRP-1/3	=	NLR Family Pyrin Domain Containing 1 / 3
N2	=	Molecular nitrogen
O
OR	=	Odds ratio
oxLDL	=	Oxidized low density lipoprotein
O2	=	Molecular oxygen
P
PAD	=	Peripheral artery disease
PARP10	=	Poly(ADP-Ribose) polymerase family member 10
PASMCs	=	Pulmonary artery smooth muscle cells
PBMCs	=	Peripheral blood mononuclear cells
PCNA	=	Proliferating cell nuclear antigen
PDGFB	=	Platelet-derived growth factor subunit B
PGD2	=	Prostaglandin D2
PFKFB2	=	6-Phosphofructo-2-kinase / Fructose-2,6-biphosphatase 2
PGAM2	=	Phosphoglycerate mutase 2
PGC-1ɑ	=	Peroxisome proliferator–activated receptor gamma coactivator-1 alpha
PERK	=	Protein kinase RNA-like ER kinase
PH	=	Pulmonary hypertension
pH3+	=	Phospho-Histone H3
PHE	=	Phenylephrine
P13K	=	Phosphatidylinositol 3‑kinase
piRNA	=	Piwi-interacting RNA
PMVECs	=	Pulmonary microvascular endothelial cells
PM2.5	=	Fine particulate matter, diameter <2.5 μm;
PPARα	=	Peroxisome proliferator activated receptor alpha
PPARγ	=	Peroxisome proliferator activated receptor gamma
PRKCE	=	Protein kinase C epsilon
PTEN	=	Phosphatase and Tensin homolog
PIWIL4	=	Piwi-like RNA-mediated gene silencing 4 protein
Pou5f1	=	POU class 5 homeobox 1
p38	=	p38 group of MAP kinases
p300	=	E1A binding protein p300
Q
QT	=	QT-prolongation, increased QT-time, a measure between Q wave and T
		wave in the heart's electrical cycle
R
RAB22A	=	Ras-related protein Rab-22A
RBBP9	=	Retinoblastoma-binding protein 9
RBM15	=	RNA binding motif 15 protein (a MLC complex’s subunit partaking in m6A writing)
ReIA/p65	=	Nuclear factor-κB p65
REST1	=	RE1 silencing transcription factor
RISC	=	RNA-induced silencing complex
DR(A)CH	=	Canonical m6A consensus sequence (R=any purine, C=cytosine, N=Adenine / Guanine / Cytosine / Thymine)
RNA	=	Ribonucleic acid
ROS	=	Reactive oxygen species
RYR2	=	Ryanodine receptor 2
RV	=	Right ventricle
S
SAHA	=	Suberoylanilide hydroxamic acid (a HDAC inhibitor)
SERCA2A	=	Sarcoplasmic/endoplasmic reticulum calcium ATPase 2A
SETD2	=	Histone methyltransferase SET-domain-containing 2 protein
SIRT1	=	Sirtuin 1
SLC16A3	=	Solute carrier family 16 member 3
SMAD6	=	SMAD family member 6
SNPs	=	Single Nucleotide Polymorphisms
Sox2	=	SRY-Box transcription factor 2
SPHK1	=	Sphingosine kinase 1
SQSTM1	=	Sequestosome 1
SR-A1	=	Scavenger receptor class A type 1
SR-B1	=	Scavenger receptor class B type 1, alias CD36
ssRNA	=	Single-stranded RNA
STEMI	=	ST-elevation myocardial infarction
SU5416	=	1,3-Dihydro-3-[(3,5-dimethyl-1H-pyrrol-2-yl)methylene]-2H-indol-2-one (PH-inducing agent)
T
TAC	=	Transverse / thoracic aortic constriction (pressure overload model to induce cardiac hypertrophy)
TEK	=	Angiopoietin-1 receptor (Tyrosine-protein kinase)
TFEB	=	Transcription Factor EB
TGFβ-1	=	Transforming growth factor beta 1
TINCR	=	Terminal differentiation-induced non-coding RNA (lncRNA)
TLR4	=	Toll-like receptor 4
TNF-ɑ	=	Tumor necrosis factor alpha, alias cachexin
tRNA	=	Transfer RNA
TSP1	=	Thrombospondin 1
TTN	=	Titin
TWIST1	=	Twist family BHLH transcription factor 1
U
UPR	=	Unfolded protein response
USP12	=	Ubiquitin specific peptidase 12
V
VCAM-1	=	Vascular cell adhesion molecule 1
VEGF(-A)	=	Vascular endothelial growth factor (A)
VSMCs	=	Vascular smooth muscle cells
W
WBCs	=	White blood cells
WGA	=	Wheat germ agglutinin staining
WNT1	=	Wnt family member 1
WNT5A	=	Wnt family member 5A
WTAP	=	Wilm's Tumor Associated Protein (a MLC complex’s subunit partaking in m6A writing)
WT1	=	Wilm’s tumor 1
Y
YAP1	=	Yes-associated protein 1
YTHDC1-2	=	YTH domain-containing proteins 1 ja 2 (m6A binding proteins with restricted expression profiles)
YTHDF1-3	=	YTH N6-Methyladenosine RNA Binding Proteins 1-3 (major m6A binding proteins)
Z
ZCCHC4	=	Zinc Finger CCHC-Type Containing protein
ZC3H13	=	Zinc Finger CCCH Domain-Containing Protein 13 (a MLC complex’s subunit partaking in m6A writing)
ZFAS1	=	ZNFX1 antisense RNA 1
ZNF589	=	Zinc finger protein 589
OTHER
3’UTR	=	Three prime untranslated region
5’UTR	=	Five prime untranslated region
4-PBA	=	4-Phenylbutyrate
αMHC	=	Alpha myosin heavy chain
βMHC	=	Beta myosin heavy chain
